# Supplementary material for: Adipokine levels and their association with clinical disease severity in patients with dengue
Source: PLoS Negl Trop Dis. 2023 Sep 7;17(9):e0011613. doi: 10.1371/journal.pntd.0011613 (PMC10508597; doi:10.1371/journal.pntd.0011613)
Supplement: S1 Data — (XLSX) [file pntd.0011613.s002.xlsx]

## Sheet: complete excel sheet
serial number	age	gender	metabolic diseases (yes/no)	ascites	pleural effusions	bleeding (excluding skin bleeding)	lowest PLT	DF/DHF	Virus serotype	viral load A	viral load D	NS1 A	NS1 D	leptin A	leptin D	adiponectin A	Adiponectin D	Adip A/leptin A	Omentin A	Omentin D	Resistin A	Resistin D	IFNb A	IFNb D	CRP	AST	ALT	WBC
57	83	F	Yes	no	no	no	61	DF	DENV2	1089.06	679.302	4.17488	#N/A	4.56916	4.27997	153.41	122.658	33.5751	589.298	721.207	7	53.7238	24.0735	#N/A	1.7	35.7	29	3.97
58	33	F	No	no	no	no	64	DF	DEN 2	1.22977	0	0.691574	#N/A	14.8929	10.7246	79.7114	77.7379	5.3523	1.84528	551.676	7.33759	30.1193	37.1267	#N/A	13.6	51	85	1.86
59	24	M	No	no	no	no	99	DF	DENV3	0.024095	0	3.91415	0.602544	18.0652	9.33426	162.391	57.3336	8.98915	678.998	350.159	5.36332	5.36332	57.1219	56.0238	0	0	0	1.98
61	23	M	No	no	no	no	86	DF	DEN 2	5.01288	179.037	#N/A	0.0190779	1.09861	1.52942	58.7702	19.3483	53.4952	370.394	289.367	4.14034	9.33375	#N/A	0	24	33	17	2.1
62	19	F	No	no	no	no	35	DF	DENV3	1.50605	0.253405	4.41494	#N/A	6.22915	10.5862	36.7111	51.623	5.89343	654.44	468.163	5.00026	4.82279	66.3684	#N/A	22.6	55.2	64	1.32
67	58	F	Yes	no	no	no	56	DF	DENV1	488.414	0.216347	1.75835	0.117647	12.395	19.5983	29.0126	14.6773	2.34067	1008.3	378.316	8.42146	23.9096	15.026	22.55	10.3	88.7	123	2.74
68	24	F	No	no	no	no	49	DF	DENV1	766.521	0	4.30366	0.17806	11.7116	10.9399	25.0136	32.161	2.1358	199.577	247.509	9.56801	9.56801	16.0355	0	16.6	36.3	32	2.3
74	15	M	No	no	no	no	69	DF	DEN2	6.00057	0.653653	4.55008	#N/A	2.49605	1.92462	65.5189	63.5834	26.249	402.107	246.543	10.5296	3.50257	116.418	#N/A	9.9	204.5	112	1.75
75	26	M	No	no	no	no	76	DF	DEN2	867.818	0.693048	4.39905	4.30048	15.2002	18.0053	40.3916	39.0074	2.65731	537.764	457.471	5.00026	3.05424	17.9318	41.1981	10	63	48	2.3
76	38	F	No	no	no	no	67	DF	DEN2	4.96301	0.144758	4.2035	4.10493	0	20.1334	59.7298	138.732		696.463	403.962	7.54929	6.31772	0	122.3	10	24	19	1.16
80	62	F	Yes	no	no	no	123	DF	DEN2	1.02471	0.132701	4.52623	4.21463	11.4209	0	96.6709	100.201	8.46439	818.353	478.984	3.35024	3.35024	206.958	200.369	7.6	83	42	2.7
81	61	F	Yes	no	no	no	76	DF	DEN2	11.4551	21.4837	0.670906	0.217806	19.5983	15.2002	51.623	60.2102	2.63406	297.038	259.798	29.3574	26.0318	38.5133	59.0713	8.7	76	123	2.1
82	43	M	No	no	no	no	40	DF	DEN2	36.7615	2.74549	1.19237	0.228935	6.27877	11.2424	41.7804	54.9471	6.65423	863.109	525.773	13.3722	3.65776	32.7534	37.6852	15.8	84	104	2.91
86	26	M	No	no	no	no	24	DF	DEN2	2624.8	0.701235	4.3275	#N/A	21.5096	12.7986	50.2047	51.1498	2.33407	1138.31	347.351	7.54929	5.00026	0	#N/A	56.3	44	39	3.86
88	21	F	No	no	no	no	125	DF	DEN1	0.144005	2.2891	4.38315	0.341812	4.66229	4.91193	54.9471	122.143	11.7854	221.005	182.384	9.10195	18.63	43.5265	31.8336	22.3	14	10	2.61
91	22	M	No	no	no	no	99	DF	DEN2	6389.76	26.3278	4.2035	4.2973	17.4318	5.06348	36.7111	45.9737	2.10598	529.182	348.053	19.5772	17.7027	0	40.2438	15.8	39	26	1.84
93	18	M	No	no	no	no	37	DF	DEN2	13993.1	4.16508	0.0683625	3.99841	2.79995	0.914881	49.2614	69.4065	17.5937	974.902	830.995	12.0444	8.19963	0	12.2594	17.7	25	14	2.93
95	15	F	No	no	no	no	104	DF	DEN2	0.624479	0	0.0508744	#N/A	6.75641	6.77055	79.2175	71.8473	11.7248	228.943	249.442	6.92188	7.76353	145.483	#N/A	10.6	36	29	2.81
96	16	M	No	no	no	no	62	DF	DEN3	20.365	2.12489	4.0159	0.413355	6.40569	6.26631	31.7093	53.0451	4.95018	713.232	868.155	12.0444	10.2855	0	160.533	11.3	41	65	3.14
98	19	M	No	no	no	no	114	DF	DEN2	0.050666	0.814391	0.308426	0.206677	3.48395	3.60574	40.3916	50.2047	11.5936	150.985	128.275	2.63224	3.50257	0	5.44427	8.3	30	49	2.93
99	36	M	No	no	no	no	111	DF	DEN1	0.048965	0	4.23211	3.97933	12.931	6.95909	16.3612	18.4899	1.26527	306.446	1020.21	5.73712	7.12845	53.5666	58.209	19.7	39	58	2.35
101	21	F	No	no	no	no	27	DF	DEN2	0.08883	0.059917	0.166932	0.0333863	5.11383	10.8491	64.0667	66.4887	12.5281	565.815	611.092	9.10195	10.776	94.9876	56.5992	13.3	246	148	2.15
102	47	M	No	no	no	no	18	DF	DEN2	4911.13	25.5228	#N/A	0.0349762	2.04203	0.613489	64.5504	23.6939	31.6108	647.061	491.983	11.5299	5.36332	#N/A	44.3162	5.17	31	28	2.81
104	16	M	No	no	no	no	138	DF	DEN2	1.5191	0	#N/A	0.980922	19.0289	6.87095	26.3401	20.2105	1.38422	376.51	998.008	9.56801	5.18044	#N/A	113.628	85.9	33	30	4.23
105	21	M	No	no	no	no	78	DF	DEN2	0.081925	0	4.26232	4.00636	1.07284	0.681201	37.1692	40.854	34.6456	591.132	288.038	4.82279	3.97667	29.9399	43.0157	9.9	59	40	2.78
110	40	F	No	no	no	no	94	DF	DEN2	1.16331	0.30031	0.257552	0.0254372	13.0121	12.7465	19.7789	18.9187	1.52005	464.584	328.94	6.12155	1.98903	0	41.4607	20.6	128	178	3.95
111	48	F	No	no	no	no	106	DF	DEN3	14818.3	236.483	3.97933	4.469	4.43157	6.45764	15.9386	17.2096	3.5966	1002.41	294.364	3.20079	6.5165	81.8691	68.383	19.4	39	51	3.9
1	26	F	No	no	no	no	78	DF	DEN 2	85.8555	0	1.46423	0.895072	5.42901	13.3779	54.4418	49.373	10.0279	566.308	652.866	18.4634	15.1395	145.449	148.937	19.1	32.5	19	2.8
2	24	F	No	no	no	no	100	DF	DEN 3	15.265	0	4.22258	4.2337	10.4916	7.33572	60.6298	95.6163	5.77889	886.734	758.16	10.6083	9.32451	53.5666	0	11.4	69.4	40	2.25
8	15	F	No	no	no	no	80	DF	DEN 3	81.561	0	3.93323	4.32273	9.15486	7.90341	77.56	127.394	8.472	780.267	445.403	12.7902	9.87418	103.02	275.031	3.6	104.2	66	1.93
10	16	M	No	no	no	no	145	DF	DEN 3	0.0149	0	4.11288	4.55167	10.8892	11.7715	44.591	53.2474	4.09499	437.324	539.652	9.59532	9.3023	57.9924	309.659	15.6	39.3	31	2.4
11	35	M	No	no	no	no	120	DF	DEN 2	101.256	0	2.64547	0.313196	13.0712	17.029	45.9746	40.8157	3.51723	133.087	82.8477	7.65362	7.61737	64.8973	88.4448	16.6	51.5	22	3.1
12	25	F	No	no	no	no	216	DF	DEN 3	0.615	0	3.9062	4.2973	11.0353	14.5814	52.246	65.5567	4.73447	838.11	445.403	17.7176	13.1647	20.5402	38.5333	13.2	83.4	74	3.9
16	20	M	No	no	no	no	132	DF	DEN 1	10.561	0	4.19078	4.45151	513.911	14.9053	34.1494	49.5482	0.06645	460.838	285.358	12.1028	13.4206	67.909	90.7879	12	38.9	34	2.59
19	34	F	No	no	no	no	80	DF	DEN 2	88.625	0	1.52782	0.198728	22.2772	12.1481	48.5776	34.2188	2.1806	221.006	105.673	25.0381	42.7518	0	64.736	11.5	115	128	3.2
23	50	M	No	no	no	no	92	DF	Negative	0	0	#N/A	0.241653	6.88819	2.41521	32.7861	44.2989	4.75976	301.99	155.949	8.31727	9.68736	#N/A	0	31.9	65.4	76	4.3
25	57	M	No	no	no	no	40	DF	DEN 3	40.562	0	4.31638	0.116057	12.2174	16.8777	16.5149	8.33368	1.35175	498.822	467.751	17.6747	11.5358	0	0	65	112.7	171	2.6
36	41	M	No	no	no	no	85	DF	DEN 1	132350	2.348	4.73291	5.31002	6.73069	16.0342	0	19.1611	0	1018.98	708.169	11.8158	8.66059	12.8949	0	23.9	155.5	242	2.25
39	34	F	No	no	no	no	63	DF	DEN 1	0.9215	0	5.29889	0.356121	15.365	6.26759	57.6275	40.3266	3.75056	369.621	840.004	11.2896	12.2784	94.5032	0	11.5	46.5	38	3.3
42	34	M	Yes	no	no	no	111	DF	Negative	0	0	0.984102	1.21781	17.6692	19.081	56.7085	27.0131	3.20946	863.318	278.178	10.0888	8.57853	64.736	98.5932	25.7	43.6	118	2.3
49	43	F	No	no	no	no	36	DF	Negative	0	0	0.154213	0.18442	16.3038	13.0441	52.79	35.6296	3.2379	992.812	630.607	21.3116	20.0534	39.0593	41.4607	16.5	180	103	6.8
51	20	M	No	no	no	no	134	DF	DEN 1	500.65	0	1.56439	1.02226	4.15903	6.13869	31.5638	22.3128	7.58923	537.707	410.05	8.25814	8.16055	62.4214	49.4067	7	26	25	3.9
112	33	F	No	no	no	no	43	DF	DEN1	0.777	0	#N/A	0.298887	11.0353	10.9253	39.3808	47.0876	3.56863	544.061	1136.37	18.8255	14.9219	#N/A	0	10.6	147	192	4.07
114	16	M	No	no	no	no	57	DF	DEN2	639.35	0	#N/A	0.526232	11.8361	11.8795	37.9908	46.7195	3.20975	980.188	828.748	15.9274	30.0961	#N/A	0	12.4	54	57	3.84
122	32	F	No	no	no	no	11	DF	DEN2	0.11132	0	0.220986	0.0302067	9.55926	7.59677	42.4464	57.906	4.44035	1191.64	1076.86	16.9205	13.8139	0	78.0964	32.3	116	80	2.6
123	28	F	No	no	no	no	18	DF	DEN2	0.298	0	3.99682	#N/A	19.0137	106.868	68.7377	51.6134	3.61516	1511.15	2566.37	17.5466	20.4973	0	#N/A	24	104	121	3.8
124	48	F	Yes	no	no	no	51	DF	DEN3	100.561	0	#N/A	0.119237	8.35738	7.69353	48.4439	38.7522	5.79654	1039.46	833.407	13.26	19.0555	#N/A	0	0	0	0	1.77
125	21	M	No	no	no	no	113	DF	DEN3	201.325	0	3.20986	3.75994	6.15684	8.49492	48.0408	41.4565	7.80283	520.597	451.666	21.6255	11.9298	0	76.477	1.4	15	16	4.76
126	18	M	No	no	no	no	13	DF	DEN2	32.35	0.2269	#N/A	0.608903	0.998039	2.08292	39.9962	44.5425	40.0747	199.978	256.488	11.9298	11.1285	#N/A	24.0735	10.3	39	21	2.35
60	14	M	No	Pericholecystic fluid positive			18	DHF	DENV1	0.512982	0	2.13355	0.90938	25.4555	23.0428	115.465	101.718	4.53595	922.285	282.405	37.3453	7.98032	0	109.828	22	107.8	118	2.48
65	35	M	No	hepatorenal pouch fluid+ve			23	DHF	DENV2	27312.2	0.014735	4.22576	0.643879	1.41838	13.0121	39.9296	35.3399	28.1515	416.298	544.692	3.05424	5.00026	83.9658	104.173	10.8	51.3	96	1.82
66	17	M	No	Pericholecystic fluid on D3			51	DHF	DENV2	48178.3	3.51393	3.82035	0.109698	6.29755	5.33184	142.388	142.388	22.61	321.39	405.449	2.91062	5.18044	0	35.7069	8.4	41.2	53	1.38
69	24	F	No	hepatorenal pouch fluid+ve			49	DHF	DENV1	55.63	0.099355	#N/A	0.138315	26.5231	15.0447	31.7093	75.7693	1.19554	1.84528	272.855	7.98032	23.9096	#N/A	118.572	12.4	31	22	2.5
71	39	F	No	Pericholecystic fluid on D4			106	DHF	DEN2	3560.71	3.94121	4.05405	4.04293	0	30.1333	73.8057	78.724		979.907	1165.91	6.5165	13.6448	0	101.74	9.2	48	39	2.45
72	21	F	No	Pericholecystic fluid positive			41	DHF	DEN2	96.6309	1.94665	4.30207	4.24165	6.80612	9.38677	142.388	83.1764	20.9205	533.892	189.249	24.2579	3.50257	120.774	191.512	9.3	79	60	1.86
77	49	F	No	Pericholecystic fluid on D3			30	DHF	DEN2	77.0555	9.06889	3.84102	0.45628	5.33184	10.3856	85.1629	85.6602	15.9725	722.811	1116.46	19.8974	16.7956	0	4.28412	24.7	175	200	3.67
78	43	M	No	Pericholecystic fluid on D8			44	DHF	DEN2	31.7014	2.24555	0.655008	#N/A	0.640337	0.695701	47.38	46.9108	73.9923	1048.36	532.176	10.5296	18.3187	32.4486	#N/A	23.4	31	20	3.2
79	42	M	Yes	Pericholecystic fluid on D5 and free fluid in hepatorenal pouch			19	DHF	DEN2	2.00439	0.527644	0.073132	1.33545	10.2405	18.6935	28.119	29.4604	2.74585	899.71	709.536	16.2022	10.5296	0	25.5341	15.6	43	34	2.54
97	24	M	No	hepatorenal pouch fluid+ve			22	DHF	DEN2	20.3306	15.4566	0.18124	0.240064	18.8259	14.8929	57.8121	45.0385	3.07088	1108.18	957.951	76.4966	15.3291	22.042	41.9829	23.5	155	105	3.7
103	21	M	No	hepatorenal pouch fluid+ve			41	DHF	DEN2	40.555	0.518345	0.0317965	0.18442	5.99597	4.45871	62.6178	34.4287	10.4433	818.951	162.164	3.8158	7.12845	0	35.8637	37.1	68	47	1.82
109	32	F	No	Pericholecystic fluid on D5 and free fluid in hepatorenal pouch			29	DHF	DEN2	3.30252	3.0238	#N/A	0.27027	4.51749	3.99637	37.1692	29.0126	8.22784	980.624	1056.12	12.0444	6.71789	#N/A	0	17.5	43	43	3.35
113	52	M	Yes	free fluid in hepatorenal pouch			23	DHF	DEN2	50.9443	45.22	4.19873	2.60731	10.3206	7.11047	11.7766	24.133	1.14108	1075.01	1310.97	13.6448	5.00026	39.395	0	23.4	188	113	2.86
3	22	Male	No	free fluid in peritoneum			61	DHF	Negative	0	0	4.41335	0.90779	1.27097	0.911292	60.6691	50.4169	47.7346	228.89	149.78	9.73373	10.4821	0	75.3703	10	7.4	12	1.8
4	26	Male	No	Pericholecystic fluid positive			15	DHF	Negative	0	0	0.669316	0.325914	2.33571	6.79437	36.7755	32.8601	15.7449	1085.86	1123.32	22.8176	23.2109	0	0	25.8	99.5	186	2.9
6	51	F	Yes	Pericholecystic fluid positive			38	DHF	Negative	0	0	0.0556439	#N/A	7.89406	5.43404	61.5314	0	7.79465	969.077	777.759	14.85	12.8828	26.8289	#N/A	3.3	154.1	26	3.2
20	21	F	No	hepatorenal pouch fluid+ve			32	DHF	Negative	0	0	1.00159	0.402226	9.68367	4.63678	41.9811	66.1437	4.33524	1319.84	975.221	13.0073	12.4566	110.719	151.243	10	58	26	3.1
21	34	M	No	hepatorenal pouch fluid+ve			31	DHF	DEN 3	300.25	200.6	3.82671	0.354531	46.7184	75	52.162	44.7846	1.11652	1575.59	2242.16	12.9761	13.5178	68.501	0	20.2	120	175	3.1
22	18	M	No	Pericholecystic fluid positive			42	DHF	Negative	0	0	#N/A	0.600954	16.3498	13.0441	48.4885	75.7182	2.96569	1062.18	1101.17	23.843	11.5913	#N/A	18.829	29	82.9	58	2
29	23	F	No	Pericholecystic fluid positive			17	DHF	DEN 3	125.66	88.5	3.938	0.0556439	7.27097	12.3112	47.1334	19.3521	6.48241	390.198	536.254	16.7574	11.0488	0	64.2841	25.9	59.4	32	2.1
32	28	M	No	Pericholecystic fluid positive			21	DHF	DEN 2	9.5099	3.2284	3.89189	3.22893	2.7844	2.01032	60.355	67.006	21.6761	1107.41	1059.29	17.6747	13.1015	0	48.2162	86.2	95.7	53	2.55
50	38	F	No	Pericholecystic fluid positive			9	DHF	Negative	0	0	4.10016	0.201908	20.4833	75	84.7473	54.8093	4.13739	1716.11	372.873	20.0534	9.75699	38.2385	55.5814	0.4	148	61	4.1
